# Supplementary material for: Transient Scrotal Hyperthermia Induces Lipid Droplet Accumulation and Reveals a Different ADFP Expression Pattern between the Testes and Liver in Mice
Source: PLoS One. 2012 Oct 4;7(10):e45694. doi: 10.1371/journal.pone.0045694 (PMC3464254; doi:10.1371/journal.pone.0045694)
Supplement: Table S1 — The List of Primers. (XLS) [file pone.0045694.s001.xls]

## Sheet: Sheet1
Table S1 The List of Primers
Gene Name	Primer Sequence
ADFP exon 1-3	5'-GGCGGGGCAGTCAAGCGATA-3' (forward)
	5'-ACCACGCTCTGTTGCGGATCC-3' (reverse)
ADFP exon 6-8	5'-TGCGGCCATGACAAGTGCCC-3' (forward)
	5'-CTGCTGGGTCAGGTTGCGGG-3' (reverse)
ADFP exon 3-8	5'-CCGTAAAGACCTCTATGCC-3' (forward)
	5'-CTCAGTAACAGTCCGCCTA-3' (reverse)
TIP47	5'-TGGTGGATCGTGTTGCCGGC-3' (forward)
	5'-CTGGCCGTCGCAATCTGGGG-3' (reverse)
β-actin	5'-CCGTAAAGACCTCTATGCC-3' (forward)
	5'-CTCAGTAACAGTCCGCCTA-3' (reverse)
